# Supplementary material for: Micron-Sized SiOx-Graphite Compound as Anode Materials for Commercializable Lithium-Ion Batteries
Source: Nanomaterials (Basel). 2022 Jun 7;12(12):1956. doi: 10.3390/nano12121956 (PMC9230857; doi:10.3390/nano12121956)
Supplement: Supplementary file 1 [file nanomaterials-12-01956-s001.zip]

Archive with 1 entries (1 files):
- nanomaterials-1757055-supplementary.pdf
